# Supplementary material for: Association between Perfluoroalkyl Substances in Follicular Fluid and Polycystic Ovary Syndrome in Infertile Women
Source: Toxics. 2024 Jan 26;12(2):104. doi: 10.3390/toxics12020104 (PMC10893032; doi:10.3390/toxics12020104)
Supplement: Supplementary file 1 [file toxics-12-00104-s001.zip]

Archive with 1 entries (1 files):
- toxics-2812077-supplementary.pdf
